# Supplementary material for: Hays of Novel-Improved Legume Cultivars: Phytochemical Content and Nutritional Value
Source: Plants (Basel). 2024 Oct 31;13(21):3058. doi: 10.3390/plants13213058 (PMC11548321; doi:10.3390/plants13213058)
Supplement: Supplementary file 1 [file plants-13-03058-s001.zip]

Archive with 1 entries (1 files):
- plants-3127934-supplementary.pdf
